# Supplementary material for: Oligonucleotide Selective Detection by Levitated Optomechanics
Source: ACS Nanosci Au. 2025 Oct 20;6(1):28–34. doi: 10.1021/acsnanoscienceau.5c00128 (PMC12921583; doi:10.1021/acsnanoscienceau.5c00128)
Supplement: Supplementary file 2 [file ng5c00128_si_002.zip]

Archive with 17 entries (16 files):
- SupportInfo/
- SupportInfo/.DS_Store
- __MACOSX/SupportInfo/._.DS_Store
- SupportInfo/TOC_updated.png
- __MACOSX/SupportInfo/._TOC_updated.png
- SupportInfo/final_supportinfo.tex
- __MACOSX/SupportInfo/._final_supportinfo.tex
- SupportInfo/supportrefs.bib
- __MACOSX/SupportInfo/._supportrefs.bib
- SupportInfo/optotool_updated.png
- __MACOSX/SupportInfo/._optotool_updated.png
- SupportInfo/tracked_changes_supportinfo.tex
- __MACOSX/SupportInfo/._tracked_changes_supportinfo.tex
- SupportInfo/setup.png
- __MACOSX/SupportInfo/._setup.png
- SupportInfo/nebulizer.png
- __MACOSX/SupportInfo/._nebulizer.png
