# Supplementary material for: Oligonucleotide Selective Detection by Levitated Optomechanics
Source: ACS Nanosci Au. 2025 Oct 20;6(1):28–34. doi: 10.1021/acsnanoscienceau.5c00128 (PMC12921583; doi:10.1021/acsnanoscienceau.5c00128)
Supplement: Supplementary file 2 [file ng5c00128_si_002.zip › SupportInfo/supportrefs.bib]

@article{jonin2021hyper,
  title={Hyper-Rayleigh scattering of adenine, thymine, and cytosine in neat water},
  author={Jonin, Christian and Salmon, Estelle and Brevet, Pierre-Fran{\c{c}}ois},
  journal={The Journal of Chemical Physics},
  volume={155},
  number={20},
  year={2021},
  publisher={AIP Publishing},
  doi = {10.1063/5.0069623}
}

@article{cuervo2014direct,
  title={Direct measurement of the dielectric polarization properties of DNA},
  author={Cuervo, Ana and Dans, Pablo D and Carrascosa, Jos{\'e} L and Orozco, Modesto and Gomila, Gabriel and Fumagalli, Laura},
  journal={Proceedings of the National Academy of Sciences},
  volume={111},
  number={35},
  pages={E3624--E3630},
  year={2014},
  publisher={National Academy of Sciences},
  doi = {10.1063/5.0069623}
}

@article{banihashemian2013optical,
  title={Optical characterization of oligonucleotide DNA influenced by magnetic fields},
  author={Banihashemian, Seyedeh Maryam and Periasamy, Vengadesh and Mohammadi, Seyed Mohammad Hossein Mousa Kazemi and Ritikos, Richard and Rahman, Saadah Abdul},
  journal={Molecules},
  volume={18},
  number={10},
  pages={11797--11808},
  year={2013},
  publisher={MDPI},
  doi = {10.3390/molecules181011797}
}

@article{yang2019quantum,
  title={Quantum mechanical static dipole polarizabilities in the QM7b and AlphaML showcase databases},
  author={Yang, Yang and Lao, Ka Un and Wilkins, David M and Grisafi, Andrea and Ceriotti, Michele and DiStasio Jr, Robert A},
  journal={Scientific data},
  volume={6},
  number={1},
  pages={152},
  year={2019},
  publisher={Nature Publishing Group UK London},
  doi = {10.1038/s41597-019-0157-8}
}

@book{fichou2008handbook,
  title={Handbook of oligo-and polythiophenes},
  author={Fichou, Denis},
  year={2008},
  publisher={John Wiley \& Sons},
  address = {Hoboken, NJ}
}

@article{hafner2008ab,
  title={Ab-initio simulations of materials using VASP: Density-functional theory and beyond},
  author={Hafner, J{\"u}rgen},
  journal={Journal of computational chemistry},
  volume={29},
  number={13},
  pages={2044--2078},
  year={2008},
  publisher={Wiley Online Library},
  doi = {10.1002/jcc.21057}
}


@article{gowtham2007physisorption,
  title={Physisorption of nucleobases on graphene: Density-functional calculations},
  author={Gowtham, S and Scheicher, Ralph H and Ahuja, Rajeev and Pandey, Ravindra and Karna, Shashi P},
  journal={Physical Review B—Condensed Matter and Materials Physics},
  volume={76},
  number={3},
  pages={033401},
  year={2007},
  publisher={APS},
  doi = {10.1103/PhysRevB.76.033401}
}

@article{zhao2022density,
  title={A density functional theory and information-theoretic approach study of interaction energy and polarizability for base pairs and peptides},
  author={Zhao, Dongbo and Liu, Shubin and Chen, Dahua},
  journal={Pharmaceuticals},
  volume={15},
  number={8},
  pages={938},
  year={2022},
  publisher={Multidisciplinary Digital Publishing Institute},
  doi = {10.3390/ph15080938}
}

@article{fulscher1997theoretical,
  title={A theoretical study of the electronic spectra of adenine and guanine},
  author={F{\"u}lscher, Markus P and Serrano-Andr{\'e}s, Luis and Roos, Bj{\"o}rn O},
  journal={Journal of the American Chemical Society},
  volume={119},
  number={26},
  pages={6168--6176},
  year={1997},
  publisher={ACS Publications},
  doi = {10.1021/ja964426i}
}

@article{pinchuk2004optical,
  title={Optical constants and dielectric function of DNA's nucleotides in UV range},
  author={Pinchuk, Anatoliy},
  journal={Journal of Quantitative Spectroscopy and Radiative Transfer},
  volume={85},
  number={2},
  pages={211--215},
  year={2004},
  publisher={Elsevier},
  doi = {10.1016/j.jqsrt.2003.08.004}
}

@misc{datarepository,
           month = {July},
           title = {Raw Oscilloscope Data for the paper `Oligonucleotide Selective Detection by Levitated Optomechanics'},
          author = {Timothy Wilson and Hendrik Ulbricht},
       publisher = {University of Southampton},
            year = {2025},
   doi = {doi:10.5258/SOTON/D3576}
}

@article{Huang2022,
   author = {Huang, Yue and Ma, Jiehua and Yan, Yuting and Li, Chao},
   title = {Metal-bridged DNA-functionalized silica nanoparticles for multifacet biological applications},
   journal = {Microchemical Journal},
   volume = {173},
   pages = {107017},
   issn = {0026-265X},
   year = {2022},
   doi = {10.1016/j.microc.2021.107017}
}

@phdthesis{Vovrosh2018,
   author = {Vovrosh, Jamie Alexander},
   title = {Parametric feedback cooling and squeezing of optically levitated particles},
   school = {University of Southampton},
   university = {University of Southampton},
   year = {2018}
}

@misc{Rademacher2017,
   author = {Rademacher, Markus and Setter, Ashley},
   title = {AshleySetter/optoanalysis: v4. 0.1 Release},
   year = {2017},
   doi = {10.5281/zenodo.818085}
}
